# Supplementary material for: Convergent Evolution of Mechanically Optimal Locomotion in Aquatic Invertebrates and Vertebrates
Source: PLoS Biol. 2015 Apr 28;13(4):e1002123. doi: 10.1371/journal.pbio.1002123 (PMC4412495; doi:10.1371/journal.pbio.1002123)
Supplement: S1 Data — (XLS) [file pbio.1002123.s001.xls]

## Sheet: Sheet1
Experiment					Experiment
No. of Waves	Speed(cm/s)				No. of waves	Force (N)
0.5037	9.4805				0.497992	0.158273
0.8	17.2727	Speed Error = 0.7389			0.803213	0.290647	Force Error = 0.0145
0.9926	18.7013				1.01205	0.351079
1.4963	21.4286				1.51004	0.405755
2	21.4286				2.00803	0.423022
2.2074	21.9481				2.2008	0.405755
2.5037	19.8701				2.50602	0.388489
2.8148	18.5714				2.79518	0.368345
3.0074	18.8312				3.00402	0.342446
4.0148	14.8052				4	0.258993
Simulation					Simulation
No. of Waves	Speed(cm/s)				No. of waves	Force (mN)
4	3.36				4	0.4143
3	4.3				3	0.4866
2	5.6				2	0.4887
1.5	6.08				1.5	0.529
1	5.6				1	0.3321
0.83	4.82				0.75	0.281
0.66	3.8				0.25	0.1013
0.5	1.944				0.125	0.0561
					0.0625	0.0303
