# Supplementary material for: Convergent Evolution of Mechanically Optimal Locomotion in Aquatic Invertebrates and Vertebrates
Source: PLoS Biol. 2015 Apr 28;13(4):e1002123. doi: 10.1371/journal.pbio.1002123 (PMC4412495; doi:10.1371/journal.pbio.1002123)
Supplement: S2 Data — (XLS) [file pbio.1002123.s002.xls]

## Sheet: Sheet1
L = 32.6cm					L = 32.6cm
Sp. Wavelength	Force (N)				No. of waves	Force (N)
76.2528	0.0852				0.5	0.0852
38.1264	0.219				1	0.219
25.4176	0.2431				1.5	0.2431
19.0632	0.2478				2	0.2478
15.2506	0.225				2.5	0.225
12.7088	0.2058				3	0.2058
L = 24.5cm					L = 24.5cm
Sp. Wavelength	Force (N)				No. of waves	Force (N)
76.2528	0.0311				0.5	0.0311
38.1264	0.1182				1	0.1182
30.5011	0.136				1.25	0.136
25.4176	0.1513				1.5	0.1513
19.0632	0.1549				2	0.1549
15.2506	0.1297				2.5	0.1297
12.7088	0.1118				3	0.1118
L = 16.3cm					L = 16.3cm
Sp. Wavelength	Force (N)				No. of waves	Force (N)
76.2528	0.0118				0.5	0.0118
38.1264	0.0502				1	0.0502
25.4176	0.085				1.5	0.085
19.0632	0.0856				2	0.0856
15.2506	0.0818				2.5	0.0818
12.7088	0.078				3	0.078
