# Supplementary material for: Convergent Evolution of Mechanically Optimal Locomotion in Aquatic Invertebrates and Vertebrates
Source: PLoS Biol. 2015 Apr 28;13(4):e1002123. doi: 10.1371/journal.pbio.1002123 (PMC4412495; doi:10.1371/journal.pbio.1002123)
Supplement: S4 Data — (XLS) [file pbio.1002123.s004.xls]

## Sheet: Sheet1
Species	No. of waves Measured/Observed		No. of waves Predicted
'Sepia officinalis'	1.5		1.4145
'Raja eglanteria'	0.89		0.8715
'Gymnura micrura'	0.62		0.6267
'Rhinoptera bonasus'	0.4		0.3866
'Dasyatis say'	1.28		1.131
'Dasyatis violacea'	0.74		0.8925
'Dasyatis sabina'	1.3		1.154
'Potamotrygon orbignyi'	1.02		1.226
'Taeniura lymma'	1.3		1.3327
'Hippocampus abdominalis'	1.5		1.3896
'Rhinecanthus aculeatus'	0.91		0.8372
'Regalecus glesne'	6		6.4
'Apteronotus albifrons^1'	3.1		4.216
'Apteronotus albifrons^2'	2.4		3.4065
'Gymnarchus niloticus^1'	2.46		2.2555
'Gymnarchus niloticus^2'	2.29		2.2225
'Gymnarchus niloticus^3'	2.08		2.118
'Gymnarchus niloticus^4'	1.96		1.8432
'Gymnarchus niloticus^5'	1.97		1.8058
'Eigenmannia virescens'
Head waves
Speed (cm/s)	No. of waves Measured		No. of waves Predicted
0	1.81844		1.20369
1.5	1.86656		1.33303
3	2.06981		1.52456
4.5	2.19832		1.66394
6	2.32646		1.81977
7.5	2.36733		1.81371
9	2.70764		2.10459
10.5	2.87453		2.20509
12	3.08933		2.23339
Tail waves
0	3.57338		3.26247
1.5	3.39716		3.16514
3	3.01906		2.93564
4.5	2.73626		2.85155
6	2.54756		2.60746
7.5	2.35648		2.5364
9	2.07826		2.15409
10.5	1.89792		2.0622
12	1.86002		2.4498
