# Supplementary material for: Convergent Evolution of Mechanically Optimal Locomotion in Aquatic Invertebrates and Vertebrates
Source: PLoS Biol. 2015 Apr 28;13(4):e1002123. doi: 10.1371/journal.pbio.1002123 (PMC4412495; doi:10.1371/journal.pbio.1002123)
Supplement: S5 Data — (XLS) [file pbio.1002123.s005.xls]

## Sheet: Sheet1
Sp. Wavelength		Wave Efficiency
17.7844		0.75
17.683		0.78
25.0922		0.75
20.2134		0.81
19.3397		0.75
24.1316		0.85
19.5946		0.79
20.5029		0.78
24.0385		0.6737
