# Supplementary material for: Convergent Evolution of Mechanically Optimal Locomotion in Aquatic Invertebrates and Vertebrates
Source: PLoS Biol. 2015 Apr 28;13(4):e1002123. doi: 10.1371/journal.pbio.1002123 (PMC4412495; doi:10.1371/journal.pbio.1002123)
Supplement: S6 Data — (XLS) [file pbio.1002123.s006.xls]

## Sheet: FigS5-a
Height H = 3.6cm
No. of waves	Force (N)
4	0.2622
3	0.3435
2.8	0.3693
2.5	0.3879
2.2	0.4073
2	0.4205
1.5	0.4068
1	0.3498
0.8	0.2936
0.5	0.1591
Height H = 5cm
No. of waves	Force (N)
0.5	0.3228
0.8	0.7489
1	0.8322
1.5	0.8371
2	0.7805
2.2	0.7217
2.5	0.6155
2.8	0.5712
3	0.5146
4	0.3311

## Sheet: FigS5-b
Angle of excursion theta= 40deg
No. of waves	Force (N)
0.5	0.3863
0.75	0.7549
1	0.8863
1.5	0.8687
2	0.7303
Angle of excursion theta= 30deg
No. of waves	Force (N)
0.5	0.2084
0.75	0.4478
1	0.537
1.25	0.5396
1.5	0.5206
2	0.4978
2.5	0.4215
3	0.3388
Angle of excursion theta= 20deg
No. of waves	Force (N)
0.5	0.0852
1	0.219
1.5	0.2431
2	0.2478
2.5	0.225
3	0.2058

## Sheet: FigS5-c
Frequency = 1Hz
No. of waves	Force(N)
0.5	0.0535
0.75	0.0653
1	0.0706
1.25	0.0699
1.5	0.0719
2	0.0652
2.5	0.0519
3	0.0437
Frequency = 2Hz
No. of waves	Force(N)
0.5	0.1241
0.75	0.2352
1	0.2819
1.25	0.2874
1.5	0.2785
2	0.2456
2.5	0.2067
3	0.1792
Frequency = 3Hz
No. of waves	Force(N)
0.5	0.2084
0.75	0.4478
1	0.537
1.25	0.5396
1.5	0.5206
2	0.4978
2.5	0.4215
3	0.3388

## Sheet: Fig5S-d
Height = 0.4cm
No. of Waves	Force(micro N)
4	0.216
3	0.33
2	0.56
1.5	0.69
1	0.77
0.5	0.54
0.25	0.314
Height = 0.3cm
No. of Waves	Force(micro N)
0.67	0.187
1.33	0.25
2.67	0.1909
4	0.12
5.33	0.09
Height = 0.6cm
No. of Waves	Force(micro N)
0.33	2.732
0.66	3.332
1.33	2.9
2	1.757
2.66	1.1

## Sheet: Fig5S-E
Theta = 15deg
No. of waves	Force(micro N)
1	0.1
2	0.12
3	0.0978
4	0.0835
5	0.07
Theta = 30deg
No. of waves	Force(micro N)
4	0.216
3	0.33
2	0.56
1.5	0.69
1	0.77
0.5	0.54
0.25	0.314
Theta = 45deg
No. of waves	Force(micro N)
0.25	1.224
0.5	1.987
0.75	2.37
1.5	1.92
2	1.36

## Sheet: Fig5S-f
L = 3cm
No. of Waves	Force(micro N)
0.75	0.879
1.5	1.2
3	0.86
4.5	0.48
6	0.303
L = 2cm
No. of Waves	Force(micro N)
4	0.216
3	0.33
2	0.56
1.5	0.69
1	0.77
0.5	0.54
0.25	0.314
L = 1cm
No. of Waves	Force(micro N)
0.25	0.2
0.5	0.31
1	0.28
1.5	0.185
2	0.1315
