# Supplementary material for: Convergent Evolution of Mechanically Optimal Locomotion in Aquatic Invertebrates and Vertebrates
Source: PLoS Biol. 2015 Apr 28;13(4):e1002123. doi: 10.1371/journal.pbio.1002123 (PMC4412495; doi:10.1371/journal.pbio.1002123)
Supplement: S7 Data — (XLS) [file pbio.1002123.s007.xls]

## Sheet: Sheet1
Triangular Fin
Sp. Wavelength	Force(micro N)
40	1.645
26.6667	1.92
20	2.03
13.3333	1.58
10	1.206
Parabolic Fin
Sp. Wavelength	Force(micro N)
40	1.26
26.6667	1.42
20	1.52
13.3333	1.2
10	0.9
