# Supplementary material for: Convergent Evolution of Mechanically Optimal Locomotion in Aquatic Invertebrates and Vertebrates
Source: PLoS Biol. 2015 Apr 28;13(4):e1002123. doi: 10.1371/journal.pbio.1002123 (PMC4412495; doi:10.1371/journal.pbio.1002123)
Supplement: S8 Data — (XLS) [file pbio.1002123.s008.xls]

## Sheet: Sheet1
Sp. Wavelength	Speed (m/s)
88.6103	0.0813945
43.6439	0.0992627
28.6681	0.120319
21.3441	0.129264
17.2008	0.120361
